# Supplementary material for: Drug-induced kidney stones: a real-world pharmacovigilance study using the FDA adverse event reporting system database
Source: Front Pharmacol. 2025 Mar 27;16:1511115. doi: 10.3389/fphar.2025.1511115 (PMC11983471; doi:10.3389/fphar.2025.1511115)
Supplement: Supplementary file 1 [file Table2.xlsx]

## Sheet: Sheet 1
drug	Frequency	ROR	ROR lower bound, 95% CI	ROR upper bound, 95% CI	ROR(95%Cl)	Package insert suggests risk for nephrolithiasis
Adalimumab	2636	1.96	1.89	2.04	1.96 ( 1.89 - 2.04 )	Y
Infliximab*	1266	2.99	2.82	3.16	2.99 ( 2.82 - 3.16 )	N
Interferon beta-1a*	920	2.68	2.51	2.86	2.68 ( 2.51 - 2.86 )	N
Sodium oxybate*	877	5.03	4.7	5.38	5.03 ( 4.7 - 5.38 )	N
Teriparatide*	836	3.34	3.12	3.58	3.34 ( 3.12 - 3.58 )	N
Etanercept*	827	1.41	1.32	1.51	1.41 ( 1.32 - 1.51 )	N
Natalizumab*	634	2.19	2.02	2.36	2.19 ( 2.02 - 2.36 )	N
Secukinumab*	553	1.84	1.69	2	1.84 ( 1.69 - 2 )	N
Lenalidomide	551	1.09	1	1.19	1.09 ( 1 - 1.19 )	Y
Lansoprazole	543	7.2	6.62	7.84	7.2 ( 6.62 - 7.84 )	Y
Topiramate	515	8.35	7.66	9.12	8.35 ( 7.66 - 9.12 )	Y
tenofovir disoproxil*	514	2.34	2.15	2.56	2.34 ( 2.15 - 2.56 )	N
Tofacitinib*	508	1.77	1.62	1.94	1.77 ( 1.62 - 1.94 )	N
Vedolizumab*	499	3.16	2.89	3.45	3.16 ( 2.89 - 3.45 )	N
Certolizumab pegol*	391	2.56	2.32	2.83	2.56 ( 2.32 - 2.83 )	N
Rofecoxib	374	2.15	1.94	2.38	2.15 ( 1.94 - 2.38 )	Y
Methotrexate	373	1.03	0.93	1.14	1.03 ( 0.93 - 1.14 )	N
Alendronate*	371	1.76	1.59	1.95	1.76 ( 1.59 - 1.95 )	N
Dimethyl Fumarate*	364	1.68	1.51	1.86	1.68 ( 1.51 - 1.86 )	N
Rituximab	359	1.06	0.96	1.18	1.06 ( 0.96 - 1.18 )	N
Octreotide	345	2.95	2.65	3.28	2.95 ( 2.65 - 3.28 )	Y
Denosumab*	329	1.45	1.3	1.62	1.45 ( 1.3 - 1.62 )	N
Abatacept*	328	1.8	1.61	2	1.8 ( 1.61 - 2 )	N
Emtricitabine*	313	2.85	2.55	3.19	2.85 ( 2.55 - 3.19 )	N
Ocrelizumab*	297	2.45	2.19	2.75	2.45 ( 2.19 - 2.75 )	N
Risankizumab*	295	4.03	3.59	4.52	4.03 ( 3.59 - 4.52 )	N
Ibrutinib*	280	1.9	1.69	2.13	1.9 ( 1.69 - 2.13 )	N
Dupilumab	276	0.65	0.57	0.73	0.65 ( 0.57 - 0.73 )	N
Esomeprazole*	272	1.43	1.27	1.61	1.43 ( 1.27 - 1.61 )	N
Ustekinumab*	272	2.41	2.14	2.71	2.41 ( 2.14 - 2.71 )	N
Apremilast*	269	1.46	1.3	1.65	1.46 ( 1.3 - 1.65 )	N
Apixaban*	263	1.47	1.3	1.66	1.47 ( 1.3 - 1.66 )	N
Upadacitinib*	257	3.02	2.67	3.41	3.02 ( 2.67 - 3.41 )	N
Atazanavir	256	33.29	29.4	37.7	33.29 ( 29.4 - 37.7 )	Y
Metformin*	242	1.24	1.09	1.4	1.24 ( 1.09 - 1.4 )	N
Ruxolitinib*	233	1.68	1.48	1.91	1.68 ( 1.48 - 1.91 )	N
Sitagliptin*	229	3.24	2.85	3.7	3.24 ( 2.85 - 3.7 )	N
Dalfampridine*	222	1.74	1.53	1.99	1.74 ( 1.53 - 1.99 )	N
Fingolimod	222	1.1	0.96	1.26	1.1 ( 0.96 - 1.26 )	N
Tocilizumab	221	1.23	1.08	1.4	1.23 ( 1.08 - 1.4 )	Y
Golimumab*	215	2.7	2.36	3.09	2.7 ( 2.36 - 3.09 )	N
Teduglutide*	204	5.54	4.83	6.36	5.54 ( 4.83 - 6.36 )	N
Rivaroxaban	202	1.06	0.93	1.22	1.06 ( 0.93 - 1.22 )	N
Exenatide	194	1	0.87	1.15	1 ( 0.87 - 1.15 )	N
Teriflunomide*	172	1.67	1.44	1.94	1.67 ( 1.44 - 1.94 )	N
Deferasirox*	171	3.34	2.87	3.88	3.34 ( 2.87 - 3.88 )	N
Atorvastatin	157	0.93	0.79	1.09	0.93 ( 0.79 - 1.09 )	N
Valsartan	151	0.77	0.66	0.91	0.77 ( 0.66 - 0.91 )	N
Xywav*	146	7.1	6.03	8.35	7.1 ( 6.03 - 8.35 )	N
Pregabalin	145	0.54	0.46	0.63	0.54 ( 0.46 - 0.63 )	Y
*表示新发现药物信号

## Sheet: Sheet1
Drug	Frequency	ROR	ROR lower bound, 95% CI	ROR upper bound, 95% CI	ROR(95%Cl)	Package insert suggests risk for nephrolithiasis
Adalimumab	2636	1.96	1.89	2.04	1.96 ( 1.89 - 2.04 )	Y
Infliximab*	1266	2.99	2.82	3.16	2.99 ( 2.82 - 3.16 )	N
Interferon beta-1a*	920	2.68	2.51	2.86	2.68 ( 2.51 - 2.86 )	N
Sodium oxybate*	877	5.03	4.7	5.38	5.03 ( 4.7 - 5.38 )	N
Teriparatide*	836	3.34	3.12	3.58	3.34 ( 3.12 - 3.58 )	N
Etanercept*	827	1.41	1.32	1.51	1.41 ( 1.32 - 1.51 )	N
Natalizumab*	634	2.19	2.02	2.36	2.19 ( 2.02 - 2.36 )	N
Secukinumab*	553	1.84	1.69	2	1.84 ( 1.69 - 2 )	N
Lenalidomide	551	1.09	1	1.19	1.09 ( 1 - 1.19 )	Y
Lansoprazole	543	7.2	6.62	7.84	7.2 ( 6.62 - 7.84 )	Y
Topiramate	515	8.35	7.66	9.12	8.35 ( 7.66 - 9.12 )	Y
tenofovir disoproxil*	514	2.34	2.15	2.56	2.34 ( 2.15 - 2.56 )	N
Tofacitinib*	508	1.77	1.62	1.94	1.77 ( 1.62 - 1.94 )	N
Vedolizumab*	499	3.16	2.89	3.45	3.16 ( 2.89 - 3.45 )	N
Certolizumab pegol*	391	2.56	2.32	2.83	2.56 ( 2.32 - 2.83 )	N
Rofecoxib	374	2.15	1.94	2.38	2.15 ( 1.94 - 2.38 )	Y
Methotrexate	373	1.03	0.93	1.14	1.03 ( 0.93 - 1.14 )	N
Alendronate*	371	1.76	1.59	1.95	1.76 ( 1.59 - 1.95 )	N
Dimethyl Fumarate*	364	1.68	1.51	1.86	1.68 ( 1.51 - 1.86 )	N
Rituximab	359	1.06	0.96	1.18	1.06 ( 0.96 - 1.18 )	N
Octreotide	345	2.95	2.65	3.28	2.95 ( 2.65 - 3.28 )	Y
Denosumab*	329	1.45	1.3	1.62	1.45 ( 1.3 - 1.62 )	N
Abatacept*	328	1.8	1.61	2	1.8 ( 1.61 - 2 )	N
Emtricitabine*	313	2.85	2.55	3.19	2.85 ( 2.55 - 3.19 )	N
Ocrelizumab*	297	2.45	2.19	2.75	2.45 ( 2.19 - 2.75 )	N
Risankizumab*	295	4.03	3.59	4.52	4.03 ( 3.59 - 4.52 )	N
Ibrutinib*	280	1.9	1.69	2.13	1.9 ( 1.69 - 2.13 )	N
Dupilumab	276	0.65	0.57	0.73	0.65 ( 0.57 - 0.73 )	N
Esomeprazole*	272	1.43	1.27	1.61	1.43 ( 1.27 - 1.61 )	N
Ustekinumab*	272	2.41	2.14	2.71	2.41 ( 2.14 - 2.71 )	N
Apremilast*	269	1.46	1.3	1.65	1.46 ( 1.3 - 1.65 )	N
Apixaban*	263	1.47	1.3	1.66	1.47 ( 1.3 - 1.66 )	N
Upadacitinib*	257	3.02	2.67	3.41	3.02 ( 2.67 - 3.41 )	N
Atazanavir	256	33.29	29.4	37.7	33.29 ( 29.4 - 37.7 )	Y
Metformin*	242	1.24	1.09	1.4	1.24 ( 1.09 - 1.4 )	N
Ruxolitinib*	233	1.68	1.48	1.91	1.68 ( 1.48 - 1.91 )	N
Sitagliptin*	229	3.24	2.85	3.7	3.24 ( 2.85 - 3.7 )	N
Dalfampridine*	222	1.74	1.53	1.99	1.74 ( 1.53 - 1.99 )	N
Fingolimod	222	1.1	0.96	1.26	1.1 ( 0.96 - 1.26 )	N
Tocilizumab	221	1.23	1.08	1.4	1.23 ( 1.08 - 1.4 )	Y
Golimumab*	215	2.7	2.36	3.09	2.7 ( 2.36 - 3.09 )	N
Teduglutide*	204	5.54	4.83	6.36	5.54 ( 4.83 - 6.36 )	N
Rivaroxaban	202	1.06	0.93	1.22	1.06 ( 0.93 - 1.22 )	N
Exenatide	194	1	0.87	1.15	1 ( 0.87 - 1.15 )	N
Teriflunomide*	172	1.67	1.44	1.94	1.67 ( 1.44 - 1.94 )	N
Deferasirox*	171	3.34	2.87	3.88	3.34 ( 2.87 - 3.88 )	N
Atorvastatin	157	0.93	0.79	1.09	0.93 ( 0.79 - 1.09 )	N
Valsartan	151	0.77	0.66	0.91	0.77 ( 0.66 - 0.91 )	N
Xywav*	146	7.1	6.03	8.35	7.1 ( 6.03 - 8.35 )	N
Pregabalin	145	0.54	0.46	0.63	0.54 ( 0.46 - 0.63 )	Y
* Indicates a newly discovered drug signal
