# Supplementary material for: Drug-induced kidney stones: a real-world pharmacovigilance study using the FDA adverse event reporting system database
Source: Front Pharmacol. 2025 Mar 27;16:1511115. doi: 10.3389/fphar.2025.1511115 (PMC11983471; doi:10.3389/fphar.2025.1511115)
Supplement: Supplementary file 2 [file Table3.xlsx]

## Sheet: Sheet1
Drug	Adalimumab	Infliximab	Etanercept	Interferon beta-1a	Teriparatide	Sodium oxybate	Natalizumab	Lenalidomide	Secukinumab	Lansoprazole	Tofacitinib	Vedolizumab	Topiramate	Octreotide	Certolizumab pegol	Rofecoxib	Dimethyl Fumarate	Alendronate	Methotrexate	Rituximab	Denosumab	Ocrelizumab	Risankizumab	dupilumab	Ibrutinib	Ustekinumab	Apremilast	Esomeprazole	Apixaban	Atazanavir	Upadacitinib	tenofovir disoproxil	Ruxolitinib	Abatacept	dalfampridine	Fingolimod	Golimumab	Tocilizumab	Emtricitabine	Rivaroxaban	Exenatide	Sitagliptin	Teduglutide	Teriflunomide	deferasirox	Atorvastatin	Valsartan	Metformin	Xywav
Years	ROR	ROR	ROR	ROR	ROR	ROR	ROR	ROR	ROR	ROR	ROR	ROR	ROR	ROR	ROR	ROR	ROR	ROR	ROR	ROR	ROR	ROR	ROR	ROR	ROR	ROR	ROR	ROR	ROR	ROR	ROR	ROR	ROR	ROR	ROR	ROR	ROR	ROR	ROR	ROR	ROR	ROR	ROR	ROR	ROR	ROR	ROR	ROR	ROR
2004	1.16	2.16		5.01	1.53					7.9			7.42			1.66		1.78	0.49											8.77		3.48														1.12		0.75
2005	1.36	1.35		2.8	2.29		0.62			3.71			12.8			2.88		1.8	0.94									3.82		12.74		5.1							5.57		0.7					1.76		5.43
2006	1.6	0.94		2.84	2.3								17.63	6		3.22		3.61		0.4								3.35		28.19		5.99							2.07		0.78					0.83		0.49
2007	1.93	1.46		4.57	5.66		5.09	1.03					16.6					0.91		1.24								0.6		115.61		2.83		3.72					7.18		0.74	1.22			1.84	1.7		1.59
2008	1.82	1.58		5.06	4.23		4.58	0.8					7.24					1.19		0.68								1.22		102.6		11.69		1.33					8.11		1.64	1.29			4.12	1.04		0.53
2009	1.44	2.81		5.03	3.93	1.27	5.18	2.36					2.5	1.14	2.83			1.67		0.31								1.08		97.33				5.24			6.62		8.21		3.13	1.15			2.63	1.51
2010	2.57	5.4		2.83	4.03	5.37	1.79	1.03					7.57	1.44	3.05			1.49	0.77	0.71								0.85		118.46		4.67			2.58			1.34	2.55		3.91	1.49			1.46	1.79		1.17
2011	1.58	7.66		2.4	3.35	1.87	1.56	1.25					4	1.92	3.22	8.86		1.57		1.24						1.45		0.9		56.4				2.24	3.17	1.01	1.17	2.05	2.43		3.5	4.81			2.48	1.2
2012	1.38	6.55	1.39	3.1	2.29	2.33	1.6	1.21					7.52	1.9	3.06			1.9	0.46	0.39	0.52					1.83		0.81		70.58		1.86	2.22	2.87	3.52	1	2.9	1.07	4.12	2.02	2.13	1.92			3.13	1.09		1.39
2013	1.72	7.3	3.53	2.12	3.27	2.23	1.46	0.89		0.73			8.52	2.42	3.63	4.68	0.4	2.24	0.35	0.91	1.09					2.54		1.08	0.79	138.21		6.64	1.51		2.77	0.88	3.43	1.3	14.22	1.28	1.04	2.13		2.68	3.63	1.52		0.58
2014	1.48	7.24	1.58	2.62	4.18	1.49	2	0.77			1.17	4.94	5.71	3.63	4.06		1.06	2.29	0.17	1	1.44				0.44	5.32	2.76	1.62	1.7	58.56		4.75	1.55	1.13	0.74	1.6	2.01	1.26	4.78	1.57	1.17	4.73		2.35	2.9	0.71		1.27
2015	1.7	2.19	1.35	2.29	2.81	1.45	3.17	1.06	1.5	0.84	1.58	0.48	9.63	2.12	1.7		2.03	2.09	0.79	1.13	2.29				0.76	1.62	1.45	0.79	1.28	4.12		4.01	2.78	3.23	1.89	0.65	1.74	2.03	5.21	0.82	1.18	6.69	2.03	2.14	2.64	0.76		3.23
2016	1.78	2.25	1.39	2.08	6.91	2.46	3.76	1.02	1.62	0.29	1.64	1.72	8.66	2.68	4.42		1.99	1.75	1.29	1.1	1.55				1.16	3.35	1.18	1.13	0.86	7.36		2.71	1.95	3.02	1.85	0.96	4.1	1.77	4.2	0.92	1.53	2.78	4.11	1.39	3.84	0.83	0.67	2.6
2017	3.01	2.4	1.39	1.84	8.02	3.31	3.01	1.11	2.22	0.48	1.44	3.34	6.41	2.67	3.79		2.92	2.25	1.34	0.63	1.89	1.47			1.68	1.52	1.57	1.33	1.05	13.38		2.48	2.38	3.01	1.74	0.86	3.43	1.14	2.16	1.73	0.8	1.99	1.53	1.61	2.93	1.65	0.54	0.9
2018	2.75	1.71	1.52	2.32	8.8	7.01	2.9	1.68	2.39	2.59	2.21	3.28	7.35	3.24	5.43		2.47	1.75	1.66	1.74	0.76	3.18		0.23	1.49	2.48	1.9	0.41	2.04	19.08		2.81	1.51	2.71	1.77	1.36	2.1	1.46	4.63	1.45	0.87	2.43	4.81	1.79	4.31	0.91	0.44	1.31
2019	2.16	1.49	1.69	1.69	8.07	5.6	2.47	1.31	2.88	12.44	1.99	2.83	8.05	3.62	3.04		1.76	1.68	1.52	1	1.75	1.39	5.71	0.58	1.16	2.16	1.23	0.76	1.53	14.99	3.83	2.03	1.66	2.14	1.63	1.39	2.3	1.66	2.49	0.46	0.64	2.62	6.19	1.67	5.46	0.15	0.78	0.77
2020	2.08	1.41	2.1	3.09	9.23	7.69	3.09	1.19	2.08	12.84	1.9	4.12	10.69	2.9	1.91		1.44	1.45	1.19	1.5	1.7	3.38	5.21	0.63	2.48	3.07	1.38	0.69	1.42	2.4	3.64	2.45	1.5	2.54	2.24	0.92	2.67	1.68	2.88	0.65	0.43	3.37	3.56	1.89	7.36	0.56	0.91	1.35
2021	1.88	1.85	2.1	2.76	6.16	8.56	3.01	1.3	1.73	11.92	2.09	3.83	15.95	2.98	3.77		2.86	1.1	0.99	1.05	2.17	2.45	2.87	0.67	2.89	2.3	1.44	6.34	1.63	5.89	3.8	2.09	1.85	1.58	2.3	0.88	2.18	0.93	2.51	1.48	1.3	3.71	7.31	1.07	3.98	0.54	0.94	1.22	9.66
2022	1.85	2.59	1.33	5.43	6.97	8.37	1.68	1.18	1.41	8.33	1.44	4.21	12.39	2.87	2.42		2.31	0.91	0.43	1.08	1.72	2.76	2.87	0.7	1.78	1.7	2.84	3.77	1.82		2.33	1.46	1.74	1.14	0.81	1.26	2.92	0.81	1.6	1.26	0.52	0.68	8.06	1.24	5.93	1.19	0.87	0.71	5.84
2023	2.32	2.43	0.82	2.66	6.49	7.33	2.62	0.71	1.18	2.26	1.52	2.32	3.86	3.13	1.26		1.41	0.64	0.72	0.76	1.29	2.09	3.7	0.57	1.82	2.4	0.85	2.02	1.25	19.85	2.62	2.27	1.15	0.61	1.83	1.62	2.7	0.65	2.39	0.6	0.21	1.29	4.66	1.58	17.99	0.53	0.61	0.56	6.67
2024	1.88	2.97	1.5		8.8	5.49	3.25	0.19	1.19		2.06	2.25	6.38	3.53	1.37				0.55	1.05	1.12	1.45	5.73	0.4	1.95	1.07	0.83	2.3	1.01		2.91	2.83	0.78	0.35		2.09	2.49	1.22	2.79	1.2		3.06	4.55	1.93		0.71	0.72	1.76	4.64
[truncated: 1 more columns]
